# Supplementary material for: Population substructure in Finland and Sweden revealed by the use of spatial coordinates and a small number of unlinked autosomal SNPs
Source: BMC Genet. 2008 Aug 19;9:54. doi: 10.1186/1471-2156-9-54 (PMC2527025; doi:10.1186/1471-2156-9-54)
Supplement: Additional file 1 — The number of samples from each county and region in Finland and Sweden. The sample sizes both before and after quality control are given for both the SNP and the STR analysis. [file 1471-2156-9-54-S1.xls]

## Sheet: Sheet1
Country	Region	County	SNP original n	SNP n after QC (%)	STR original n	STR n after QC (%)
Sweden	Gotaland	Skåne (SKA)	250	193 (77)	N/A	N/A
		Blekinge* (KRB)	24	21 (88)	N/A	N/A
		Kalmar§ (KAG)	39	31 (79)	N/A	N/A
		Kronoberg* (KRB)	25	19 (76)	N/A	N/A
		Halland (HAL)	69	60 (87)	N/A	N/A
		Jönköping (JON)	68	57 (84)	N/A	N/A
		Gotland§ (KAG)	6	6 (100)	N/A	N/A
		Västragötland (VGO)	277	200 (72)	N/A	N/A
		Östergötland (OGO)	83	64 (77)	N/A	N/A
		Total	841	651 (77)	N/A	N/A
	Svealand	Södermanland (SMA)	61	50 (82)	N/A	N/A
		Örebro (ORE)	68	55 (81)	N/A	N/A
		Värmland (VAR)	60	46 (77)	N/A	N/A
		Stockholm (STO)	530	407 (77)	N/A	N/A
		Västmansland (VMA)	51	38 (75)	N/A	N/A
		Uppsala (UPP)	66	56 (85)	N/A	N/A
		Dalarna (DAL)	45	40 (89)	N/A	N/A
		Total	881	692 (79)	N/A	N/A
	Norrland	Gävleborg (GAV)	50	35 (70)	N/A	N/A
		Västernorrland (VNO)	40	30 (75)	N/A	N/A
		Jämtland (JAM)	35	29 (83)	N/A	N/A
		Västerbotten (VBO)	78	64 (82)	N/A	N/A
		Norrbotten (NBO)	119	98 (82)	N/A	N/A
		Total	322	256 (80)	N/A	N/A
	Total		2044	1599 (78)	N/A	N/A
Finland	Western Finland	Swedish-speaking Ostrobothnia (SSO)	25	21 (84)	18	18 (100)
		South Ostrobothnia (SO)	57	54 (95)	45	43 (96)
		Satakunta (SAT)	73	67 (92)	57	55 (96)
		Häme (HAM)	94	88 (94)	42	41 (98)
		Southwest Finland (SWF)	93	85 (91)	36	33 (92)
		other ¶	7	7 (100)	1	1 (100)
		Total	349	322 (92)	199	191 (96)
	Eastern Finland	North Ostrobothnia (NO)	94	78 (83)	113	107 (95)
		North Karelia (NK)	32	30 (94)	18	17 (94)
		North Savo (NS)	93	88 (95)	90	84 (93)
		South Karelia (SK)	53	48 (91)	38	36 (95)
		other ¶	6	6 (100)	5	5 (100)
		Total	278	250 (90)	264	249 (94)
	Total		627	572 (91)	465	440 (95)
Total			2671	2171 (81)	N/A	N/A
*,§ Counties pooled for AMOVA, IBD, and PCA analyses
¶ Excluded from county-level analyses
