# Supplementary material for: Population substructure in Finland and Sweden revealed by the use of spatial coordinates and a small number of unlinked autosomal SNPs
Source: BMC Genet. 2008 Aug 19;9:54. doi: 10.1186/1471-2156-9-54 (PMC2527025; doi:10.1186/1471-2156-9-54)
Supplement: Additional file 2 — SNP marker information and allele frequencies for data from pooled Swedes and Finns, Swedes, Finns, and HapMap populations. The reference alleles for the frequency calculations are based on the minor allele frequencies in the pooled Finnish and Swedish data. [file 1471-2156-9-54-S2.xls]

## Sheet: Sheet1
SNP id	chr	Gene	Alleles	MAF (FIN+SWE)	FIN	SWE	CEU	CHB	JPT	YRI
rs1111366	1	LOC339505	A/C	0.39	0.36	0.41	0.44	0.5	0.48	0.57
rs4240868	1	-	G/A	0.47	0.46	0.47	0.52	0.38	0.32	0.54
rs1894697	1	F5	G/C	0.47	0.39	0.51	0.5	0.1	0.15	0.17
rs2282739	1	HSD11B1	T/C	0.27	0.27	0.27	0.26	0.47	0.57	0.77
rs1020636	2	LTBP1	C/T	0.33	0.29	0.35	0.38	0.63	0.64	0.15
rs222	2	INPP4A	C/T	0.17	0.14	0.18	0.24	0.28	0.19	0.55
rs1479530	3	CNTN6	G/C	0.42	0.48	0.39	0.38	0.07	0.09	0.77
rs6771379	3	-	C/T	0.38	0.35	0.39	0.32	0.13	0.09	0.54
rs326414	3	-	G/A	0.49	0.51	0.49	0.45	0.39	0.38	0.67
rs11706962	3	-	A/G	0.41	0.41	0.41	0.38	0.23	0.13	0.03
rs4306954	4	-	T/C	0.47	0.46	0.48	0.53	0.76	0.8	0.15
rs230	4	-	A/G	0.45	0.53	0.42	0.39	0.72	0.59	0.81
rs724784	5	MAN2A1	C/A	0.38	0.38	0.38	0.4	0.24	0.17	0.7
rs889012	5	TRPC7	A/C	0.46	0.43	0.47	0.52	0.38	0.42	0.4
rs2303025	5	ANXA6	C/T	0.35	0.32	0.36	0.44	0.57	0.63	0.6
rs910170	6	GLP1R	T/C	0.48	0.47	0.48	0.44	0.3	0.49	0.37
rs234	7	-	C/T	0.48	0.48	0.49	0.44	0.7	0.67	0.71
rs4358717	7	-	C/T	0.42	0.44	0.41	0.43	0.87	0.83	0.67
rs1403294	8	-	C/T	0.32	0.28	0.33	0.33	0.18	0.14	0.21
rs874746	8	KCNK9	C/A	0.33	0.26	0.36	0.45	0.21	0.15	0.47
rs240	9	-	G/C	0.37	0.39	0.37	0.45	0.39	0.39	0.48
rs1860665	9	-	T/G	0.49	0.49	0.49	0.46	0.66	0.72	0.43
rs882937	11	PANX1	A/G	0.43	0.45	0.43	0.44	0.55	0.4	0.55
rs1620329	11	OPCML	C/T	0.47	0.48	0.46	0.39	0.42	0.45	0.52
rs4763188	12	PPM1H	A/T	0.38	0.41	0.37	0.41	0.4	0.51	0.4
rs7994365	13	AKAP11	A/G	0.49	0.56	0.46	0.4	0.26	0.42	0.44
rs1924609	13	ATP7B	C/T	0.42	0.4	0.43	0.49	0.64	0.59	0.43
rs3784740	15	ST8SIA2	C/T	0.46	0.45	0.47	0.45	0.81	0.7	0.45
rs710891	16	TRAP1	T/C	0.33	0.33	0.33	0.35	0.43	0.58	0.9
rs9788905	16	-	C/T	0.39	0.39	0.38	0.39	0.12	0.1	0.22
rs820129	17	SAP30BP	G/A	0.36	0.34	0.37	0.33	0.61	0.5	0.66
rs276922	18	DSC3	C/A	0.45	0.48	0.43	0.43	0.8	0.92	0.47
rs1674139	19	AP2A1	T/C	0.44	0.45	0.44	0.38	0.45	0.42	0.62
rs754	20	-	G/A	0.09	0.08	0.1	0.1	0.37	0.33	0.67
