# Supplementary material for: Population substructure in Finland and Sweden revealed by the use of spatial coordinates and a small number of unlinked autosomal SNPs
Source: BMC Genet. 2008 Aug 19;9:54. doi: 10.1186/1471-2156-9-54 (PMC2527025; doi:10.1186/1471-2156-9-54)
Supplement: Additional file 3 — Summary information of the STR data set of the Finnish samples. The HWE p-values are based on 10,000 permutations of the observed alleles into genotypes. [file 1471-2156-9-54-S3.xls]

## Sheet: Sheet1
Marker	Nr of alleles	Nr of alleles with freq >5%	Freq of most common allele	Call rate (%)	HWE p-value
D2S117	14	5	0.25	95.3	0.844
D2S2382	18	5	0.4	98.3	0.771
D3S1278	20	6	0.25	91.4	0.498
D3S1566	16	6	0.27	97.4	0.546
D3S1569	13	3	0.39	97.4	0.55
D4S391	14	6	0.2	95.9	0.822
D4S405	12	6	0.21	94.8	0.113
D4S413	18	5	0.35	95.3	0.303
D5S641	17	6	0.32	96.1	0.266
D5S647	16	5	0.33	95.7	0.117
D6S264	10	3	0.6	94.6	0.397
D6S462	6	2	0.63	94.8	0.743
D7S510	10	5	0.28	84.1	0.757
D7S640	17	6	0.23	92.3	0.824
D8S277	17	4	0.5	99.1	0.236
D9S158	10	4	0.46	96.1	0.012
D9S1677	14	6	0.3	94.4	0.135
D9S273	14	6	0.35	96.1	0.08
D9S286	14	7	0.18	78.5	0.754
D10S185	14	5	0.46	95.9	0.709
D11S925	19	6	0.37	97	0.317
D12S345	16	5	0.37	95.7	0.947
D13S1265	15	5	0.32	97	0.243
D13S153	15	6	0.2	98.1	0.431
D13S171	10	3	0.4	96.8	0.069
D13S285	12	7	0.31	98.3	0.171
D15S131	21	7	0.37	97.6	0.586
D20S100	11	5	0.42	93.5	0.061
D20S107	14	5	0.22	96.6	0.714
D20S196	19	3	0.37	95.3	0.27
total	436	153
mean	14.5	5.1	0.34	95
