# Supplementary material for: Population substructure in Finland and Sweden revealed by the use of spatial coordinates and a small number of unlinked autosomal SNPs
Source: BMC Genet. 2008 Aug 19;9:54. doi: 10.1186/1471-2156-9-54 (PMC2527025; doi:10.1186/1471-2156-9-54)
Supplement: Additional file 4 — SNP genotyping error estimates based on replicate genotypes from 356 Swedish and 89 Finnish samples. The whole genome amplification error rate was estimated by genotyping a set of 89 Swedish samples that had been whole genome amplified in two independent WGA reactions. Hardy-Weinberg equilibrium p-values are based on a standard χ2-test. [file 1471-2156-9-54-S4.xls]

## Sheet: Sheet1
	Sweden				Finland			Total
ASSAY_ID	error	WGA error	Call rate	HWE p-value	error	Call rate	HWE p-value	error	Call rate	HWE p-value
rs1020636	0.03	0.014	0.98	0.796	0	1	0.519	0.02	0.99	0.689
rs1111366	0.02	0.014	0.97	0.032	0	0.99	0.75	0.01	0.98	0.037
rs11706962	0.02	0	0.95	0.062	0.01	0.99	0.557	0.02	0.96	0.197
rs1403294	0.04	0.018	0.92	0.765	0	0.98	0.702	0.02	0.93	0.969
rs1479530	0.03	0.029	0.97	0.059	0	0.99	0.68	0.02	0.98	0.038
rs1620329	0.03	0.014	0.99	0.099	0.01	0.99	0.552	0.02	0.99	0.083
rs1674139	0.02	0.014	0.99	0.024	0	1	0.711	0.01	0.99	0.081
rs1860665	0.02	0.043	0.99	0.47	0	1	0.5	0.01	0.99	0.785
rs1894697	0	0.015	0.98	0.03	0	0.99	0.386	0	0.98	0.005
rs1924609	0.02	0.015	0.97	0.986	0	0.99	0.722	0.01	0.98	0.803
rs222	0	0	0.89	0.468	0	0.99	0.75	0	0.91	0.508
rs2282739	0.02	0	1	0.435	0.01	0.99	0.142	0.01	0.99	0.155
rs230	0	0.044	0.96	0.987	0.03	0.99	0.641	0.02	0.97	0.52
rs2303025	0.02	0.015	0.96	0.057	0	0.97	0.872	0.01	0.96	0.068
rs234	0.03	0.043	0.98	0.453	0.01	0.99	0.42	0.02	0.98	0.816
rs240	0.03	0.016	0.98	0.537	0	0.99	0.364	0.02	0.98	0.322
rs276922	0.02	0.016	0.9	0.085	0	0.98	0.968	0.01	0.92	0.133
rs326414	0.02	0	0.99	0.411	0	1	0.741	0.01	0.99	0.373
rs3784740	0.03	0.03	0.9	0.002	0	0.97	0.585	0.01	0.92	0.003
rs4240868	0	0.015	0.97	0.209	0.02	0.96	0.7	0.01	0.97	0.377
rs4306954	0.02	0	0.99	0.879	0	1	0.981	0.01	0.99	0.907
rs4358717	0.02	0.014	0.98	0.164	0	1	0.667	0.01	0.99	0.323
rs4763188	0.03	0.048	0.86	0.009	0	0.99	0.333	0.01	0.9	0.006
rs6771379	0.02	0.014	0.99	0.053	0	1	0.992	0.01	0.99	0.081
rs710891	0.02	0.029	0.98	0.25	0	1	0.778	0.01	0.99	0.399
rs724784	0	0	0.99	0.483	0.01	0.99	0.396	0.01	0.99	0.299
rs754	0.02	0	0.98	0	0	1	0.683	0.01	0.99	0.001
rs7994365	0	0.017	0.83	0	0.02	0.96	0.078	0.01	0.87	0.006
rs820129	0.02	0.014	0.98	0.432	0	1	0.452	0.01	0.98	0.306
rs874746	0.02	0	0.99	0.449	0	1	0.011	0.01	0.99	0.382
rs882937	0.03	0.015	0.99	0.73	0	1	0.259	0.01	0.99	0.787
rs889012	0	0	0.98	0.745	0	0.99	0.922	0	0.99	0.779
rs910170	0.03	0.056	0.97	0.461	0	0.99	0.291	0.02	0.98	0.929
rs9788905	0	0	0.99	0.793	0	1	0.315	0	0.99	0.455
Total	0.02	0.016	0.96		0	0.99		0.01	0.97
