# Supplementary material for: Population substructure in Finland and Sweden revealed by the use of spatial coordinates and a small number of unlinked autosomal SNPs
Source: BMC Genet. 2008 Aug 19;9:54. doi: 10.1186/1471-2156-9-54 (PMC2527025; doi:10.1186/1471-2156-9-54)
Supplement: Additional file 5 — The results of chi-square tests for the distribution of allele frequencies of SNP markers between the Finnish and Swedish counties and regions. The p-values are based on 100,000 permutations. Those with a nominal significance below 0.01 are bolded, with their numbers and the false discovery rate (FDR) summarized below. [file 1471-2156-9-54-S5.xls]

## Sheet: Sheet1
	Chi-square p-value
Marker	FIN regions	FIN counties	SWE regions	SWE counties
rs1020636	0.896	0.314	0.693	0.287
rs1111366	0.062	0.04	0.884	0.613
rs11706962	0.276	0.169	0.799	0.094
rs1403294	0	0.022	0.932	0.293
rs1479530	0.001	0.002	0.166	0.381
rs1620329	0.281	0.168	0.158	0.069
rs1674139	0.002	0.031	0.181	0.001
rs1860665	0.108	0.022	0.49	0.225
rs1894697	0.158	0.035	0.857	0.14
rs1924609	0.059	0.149	0.311	0.235
rs222	0.006	0.489	0.166	0.416
rs2282739	0.459	0.365	0.052	0.692
rs230	0.007	0.175	0.974	0.879
rs2303025	0.032	0.111	0.075	0.207
rs234	0.905	0.799	0.439	0.564
rs240	0.578	0.321	0.601	0.095
rs276922	0.585	0.319	0.047	0.009
rs326414	0.281	0.45	0.111	0.204
rs3784740	0.465	0.06	0.119	0.776
rs4240868	0.046	0.06	0.163	0.045
rs4306954	0.027	0.391	0.105	0.004
rs4358717	0.275	0.193	0.608	0.776
rs4763188	0.627	0.545	0.436	0.014
rs6771379	0.319	0.271	0.291	0.449
rs710891	1	0.252	0.572	0.015
rs724784	0.805	0.049	0.122	0.148
rs754	0.43	0.75	0.072	0.481
rs7994365	0.023	0.156	0.172	0.806
rs820129	0.23	0.598	0.533	0.979
rs874746	0.006	0.002	0.542	0.177
rs882937	0.904	0.184	0.373	0.314
rs889012	0.035	0.397	0.033	0.139
rs910170	0.02	0.36	0.276	0.376
rs9788905	0.541	0.44	0.8	0.26
Nr of p < 0.01 markers	6	2	0	3
FDR	0.06	0.17	0	0.11
