# Supplementary material for: Population substructure in Finland and Sweden revealed by the use of spatial coordinates and a small number of unlinked autosomal SNPs
Source: BMC Genet. 2008 Aug 19;9:54. doi: 10.1186/1471-2156-9-54 (PMC2527025; doi:10.1186/1471-2156-9-54)
Supplement: Additional file 6 — The results of chi-square tests for the distribution of allele frequencies of STR markers between the Finnish counties and regions. The p-values are based on 100,000 permutations. Those with a nominal significance below 0.01 are bolded, with their numbers and the false discovery rate (FDR) summarized below. [file 1471-2156-9-54-S6.xls]

## Sheet: Sheet1
	Chi-square p-value
Marker	FIN regions	FIN counties
D10S185	0.642	0.007
D11S925	0	0.135
D12S345	0.001	0.067
D13S1265	0.306	0.678
D13S153	0.197	0.506
D13S171	0.866	0.132
D13S285	0.009	0.331
D15S131	0.003	0.121
D20S100	0.305	0.017
D20S107	0.843	0.326
D20S196	0.022	0.133
D2S117	0.081	0.012
D2S2382	0.131	0.048
D3S1278	0.001	0.122
D3S1566	0.086	0.095
D3S1569	0	0.007
D4S391	0.002	0.013
D4S405	0.001	0.051
D4S413	0.026	0.002
D5S641	0.388	0.004
D5S647	0.022	0.181
D6S264	0.117	0.15
D6S462	0.148	0.562
D7S510	0.041	0.017
D7S640	0.039	0.163
D8S277	0	0.005
D9S158	0.055	0.048
D9S1677	0.007	0.333
D9S273	0.28	0.007
D9S286	0.752	0.549
Nr of p < 0.01 markers	10	6
FDR	0.03	0.05
