# Supplementary material for: Population substructure in Finland and Sweden revealed by the use of spatial coordinates and a small number of unlinked autosomal SNPs
Source: BMC Genet. 2008 Aug 19;9:54. doi: 10.1186/1471-2156-9-54 (PMC2527025; doi:10.1186/1471-2156-9-54)
Supplement: Additional file 7 — Number of individuals with foreign background (born abroad or both parents born abroad) in Sweden in 2003, stratified by county and region. [file 1471-2156-9-54-S7.xls]

## Sheet: Sheet1
Region	County	Foreign background	Total	Percent foreign background
Gotaland	Skåne (SKA)	208647	1152697	0.18
	Blekinge* (KRB)	13880	149889	0.09
	Kalmar§ (KAG)	19402	234886	0.08
	Kronoberg* (KRB)	21334	177448	0.12
	Halland (HAL)	31575	281322	0.11
	Jönköping (JON)	43987	328659	0.13
	Gotland§ (KAG)	2813	57535	0.05
	Västragötland (VGO)	247287	1514992	0.16
	Östergötland (OGO)	50166	414897	0.12
	Total	639091	4312325	0.15
Svealand	Södermanland (SMA)	41776	260380	0.16
	Örebro (ORE)	36448	273935	0.13
	Värmland (VAR)	24529	273563	0.09
	Stockholm (STO)	452674	1860872	0.24
	Västmansland (VMA)	47046	260134	0.18
	Uppsala (UPP)	44796	300495	0.15
	Dalarna (DAL)	22785	276520	0.08
	Total	670054	3505899	0.19
Norrland	Gävleborg (GAV)	21622	276866	0.08
	Västernorrland (VNO)	15541	244105	0.06
	Jämtland (JAM)	6320	127645	0.05
	Västerbotten (VBO)	16973	255956	0.07
	Norrbotten (NBO)	23647	252874	0.09
	Total	84103	1157446	0.07
Total		1393248	8975670	0.16
*,§ Counties pooled for AMOVA, IBD, and PCA analyses
